# Supplementary material for: Moderate Immune-Related Liver Injury Is a Good Factor in Patients with Hepatoma Under Atezolizumab Plus Bevacizumab
Source: Cancers (Basel). 2025 Sep 28;17(19):3157. doi: 10.3390/cancers17193157 (PMC12523717; doi:10.3390/cancers17193157)
Supplement: Supplementary file 1 [file cancers-17-03157-s001.zip]

Archive with 1 entries (1 files):
- cancers-3866331-supplementary.pdf
